# Supplementary material for: Unraveling genome- and immunome-wide genetic diversity in modern and historical Jaguars
Source: Genome Biol. 2025 Dec 8;26:415. doi: 10.1186/s13059-025-03868-0 (PMC12683877; doi:10.1186/s13059-025-03868-0)
Supplement: Supplementary file 2 — Supplementary Material 2. [file 13059_2025_3868_MOESM2_ESM.xlsx]

## Sheet: Table_1_Immune_response_genes
Table 1: Comparison of innate (NKC, TLR) and adaptive (MHC class II) immune response gene diversity within 12 modern jaguars (excluding PO31 and PO32).
gene family	gene	Nalleles	Namino acid	H	h
NKC	KLRA	2	2	0.9167	0.5181
NKC	KLRC1-1	7	6	0.5833	0.6957
NKC	KLRC1-4	16	16	0.3333	0.9710
NKC	KLRC1-5	23	21	0.9167	0.9964
NKC	KLRC1-6	23	23	0.9167	0.9964
NKC	KLRC2	10	5	0.1667	0.8913
NKC	KLRC3	4	4	0.5833	0.5435
NKC	KLRH4	12	12	0.75	0.9130
NKC	KLRJ	5	5	0.4167	0.6268
TLR	TLR1	15	10	0.5	0.9286
TLR	TLR2	17	12	1	0.9550
TLR	TLR3	3	2	0.083	0.2037
TLR	TLR4	8	4	0.5833	0.7434
TLR	TLR5	11	7	0.75	0.8360
TLR	TLR6	9	6	1	0.8360
TLR	TLR7	6	1	0.25	0.7196
TLR	TLR8	4	1	0.083	0.3254
TLR	TLR9	12	7	0.75	0.8730
TLR	TLR10	7	6	0.5	0.8069
MHC class II	DMA	2	2	0.5	0.5072
MHC class II	DRA	12	11	1	0.8841

## Sheet: Table_S1_Nucleotide_diversity
TABLE S1: Nucleotide diversity [π] for the whole genome, exome, immunome, adaptive immunome, and innate immunome of all three jaguar populations including standard deviation [σ2] and standard error [σM].
CENTRAL AMERICA	π	σ2	σM
whole genome	0.15703	0.03215	0.00008
exome	0.14761	0.02914	0.00016
whole immunome	0.14676	0.02809	0.00072
immunome adaptive	0.14531	0.02823	0.00138
immunome innate	0.14557	0.02808	0.00101
SA HIGHLAND	π	σ2	σM
whole genome	0.11497	0.02829	0.00007
exome	0.08695	0.02357	0.00014
whole immunome	0.07690	0.02140	0.00062
immunome adaptive	0.07974	0.02177	0.00121
immunome innate	0.07624	0.02149	0.00088
SA LOWLAND	π	σ2	σM
whole genome	0.15011	0.01826	0.00006
exome	0.14695	0.01518	0.00011
whole immunome	0.14605	0.01442	0.00051
immunome adaptive	0.14447	0.01406	0.00098
immunome innate	0.14707	0.01436	0.00072

## Sheet: Table_S2_Individual_samples
TABLE S2: Individual samples used in this study including sample ID, assigned time period, collection data, country of origin, collection locality, assigned coordinates, genome-wide coverage and standard deviation, insert size median, accession number, and Institution of origin.
ID	Time	Date	Country	Region	Lat.	Long.	Coverage	Cov. std	Insert size	Accession number	Institution
AF017	modern	1998	Brazil	Mato Grosso do Sul	-22358	-52928	53192	111632	402.0	SRR22298153	Lorenzana et al., 2022
AF048	modern	2004	Brazil	Paraña	-22492	-52336	48502	101853	417.0	SRR22298151	Lorenzana et al., 2022
AF052	modern	2000	Brazil	Paraña	-22492	-52336	67264	124887	412.0	SRR22298150	Lorenzana et al., 2022
AF395	modern	2010	Paraguay	/	-25518	-54571	60617	135311	402.0	SRR22298148	Lorenzana et al., 2022
AM378	modern	2008	Brazil	Pará	-4574	-48053	6442	119735	420.0	SRR22298149	Lorenzana et al., 2022
AM404	modern	2010	Brazil	Amazonas	-2166	-65732	54117	102565	407.0	SRR22298147	Lorenzana et al., 2022
CA460	modern	2004	Brazil	Piaui	-8333	-42593	64473	120658	425.0	SRR22298145	Lorenzana et al., 2022
CE411	modern	2011	Brazil	Bahia	-14582	-45804	58124	12435	455.0	SRR22298146	Lorenzana et al., 2022
MDAZ	modern	2009	Guatemala	/	31354	-110934	122623	249535	394.0	SRR14572000	Lorenzana et al., 2022
PA309	modern	2004	Brazil	Mato Grosso do Sul	-20936	-55890	128697	261328	179.0	SRR4444360	Lorenzana et al., 2022
PA342	modern	2003	Brazil	Mato Grosso do Sul	-19754	-56315	49802	95822	413.0	SRR22298152	Lorenzana et al., 2022
PA462	modern	2014	Brazil	Mato Grosso do Sul	-16649	-57499	1952-05-01	102654	408.0	SRR22298144	Lorenzana et al., 2022
PO04	historic	1926	Brazil	Amazonas	-4105	-65124	0.9581	24524	76.0	SRR28820775	Senckenberg Naturmuseum
PO05	historic	1953	Honduras	/	14739	-86739	12475	34092	44.0	SRR28820774	Senckenberg Naturmuseum
PO06	historic	1988	Bolivia	Northeast	-15094	-60814	0.5978	20313	53.0	RR28820770	Senckenberg Naturmuseum
PO07	historic	1989	Brazil	Amazon?	-4105	-65124	0.4736	1589	43.0	SRR28820769	Senckenberg Naturmuseum
PO08	historic	1990	Paraguay	North	-21150	-58125	0.7833	2284	61.0	SRR28820768	Senckenberg Naturmuseum
PO09	historic	1853	Suriname	/	3971	-55783	12796	122825	43.0	SRR28820767	State Museum of Natural History Stuttgart
PO15	historic	before 1900	Costa Rica	/	9819	-84053	12354	31981	43.0	SRR28820766	Natural History Museum Berlin
PO21	historic	ca. 1900	Bolivia	East	-19398	-58256	11067	36917	88.0	SRR28820765	Natural History Museum Berlin
PO22	historic	1908	Bolivia	Rio Grande do Sul	-15094	-60814	0.9145	25927	70.0	SRR28820764	Natural History Museum Berlin
PO24	historic	before 1920	Guatemala	/	15560	-89945	0.7108	20462	69.0	SRR28820763	Natural History Museum Berlin
PO25	historic	before 1920	Brazil	Rio Grande do Sul	-29746	-53091	0.5627	33231	54.0	SRR28820773	Natural History Museum Berlin
PO31	modern	2001	Brazil	Mato Grosso do Sul	-20474	-54643	0.9555	25742	72.0	SRR28820772	Alexander Koenig Zoological Research Museum
PO32	modern	2001	Brazil	Mato Grosso do Sul	-20474	-54643	0.6776	20243	63.0	SRR28820771	Alexander Koenig Zoological Research Museum
